# Supplementary material for: Detection of infective endocarditis with [64Cu]Cu-DOTATATE positron emission tomography/computed tomography: a case series
Source: Eur Heart J Case Rep. 2024 Aug 20;8(9):ytae431. doi: 10.1093/ehjcr/ytae431 (PMC11375587; doi:10.1093/ehjcr/ytae431)
Supplement: ytae431_Supplementary_Data [file ytae431_supplementary_data.zip]

Archive with 2 entries (2 files):
- case1_video.mp4
- case2_video.mp4
